# Supplementary material for: How to Stop Victims’ Suffering? Indirect Effects of an Anti-Bullying Program on Internalizing Symptoms
Source: Int J Environ Res Public Health. 2019 Jul 23;16(14):2631. doi: 10.3390/ijerph16142631 (PMC6678412; doi:10.3390/ijerph16142631)
Supplement: Supplementary file 1 [file ijerph-16-02631-s001.zip]

Archive with 3 entries (2 files):
- 552361-sumplementary/
- 552361-sumplementary/Letter - control schools.pdf
- 552361-sumplementary/Letter - experimental schools.pdf
